# Supplementary material for: Performance of different polygenic risk scores for breast cancer risk prediction: in-depth evaluations across large UK and Australian cohorts
Source: Eur J Hum Genet. 2026 Jan 13;34(2):278–87. doi: 10.1038/s41431-025-02003-8 (PMC12858958; doi:10.1038/s41431-025-02003-8)
Supplement: Supplementary file 2 — Supplementary Table 4 [file 41431_2025_2003_MOESM2_ESM.xlsx]

## Sheet: Sheet1
Cohort group	PGS Z: Reference	Genome-wide PGS Z	AUC: PGS313	AUC 95%CI: PGS313	AUC: Genome-wide PGS	AUC 95%CI: Genome-wide PGS	P-value	AUC difference
UKB-EUR	PGS313	PRS-CS_2017	0.64	0.63-0.65	0.653	0.643-0.662	0.00154146	0.013
UKB-EUR	PGS313	SCT	0.64	0.63-0.65	0.641	0.632-0.651	0.703648	0.001
UKB-EUR	PGS313	LDpred2	0.64	0.63-0.65	0.663	0.654-0.673	8.60951e-09	0.023
UKB-EUR	PGS313	PRS-CS	0.64	0.63-0.65	0.658	0.649-0.668	2.0441e-06	0.018
UKB-EUR	PGS313	SBayesR	0.64	0.63-0.65	0.663	0.654-0.673	4.02285e-09	0.023
UKB-EUR	PGS313	SBayesRC	0.64	0.63-0.65	0.639	0.63-0.649	0.909752	-0.001
QSkin-EUR	PGS313	PRS-CS_2017	0.618	0.577-0.66	0.67	0.631-0.71	0.00492714	0.052
QSkin-EUR	PGS313	SCT	0.618	0.577-0.66	0.637	0.598-0.677	0.278492	0.019
QSkin-EUR	PGS313	LDpred2	0.618	0.577-0.66	0.658	0.619-0.697	0.0293926	0.04
QSkin-EUR	PGS313	PRS-CS	0.618	0.577-0.66	0.662	0.622-0.701	0.0158414	0.044
QSkin-EUR	PGS313	SBayesR	0.618	0.577-0.66	0.65	0.611-0.69	0.0798051	0.032
QSkin-EUR	PGS313	SBayesRC	0.618	0.577-0.66	0.647	0.607-0.686	0.185171	0.029
MCCS-EUR	PGS313	PRS-CS_2017	0.62	0.578-0.661	0.679	0.639-0.719	0.000192609	0.059
MCCS-EUR	PGS313	SCT	0.62	0.578-0.661	0.658	0.619-0.697	0.0118879	0.038
MCCS-EUR	PGS313	LDpred2	0.62	0.578-0.661	0.683	0.644-0.722	1.36033e-05	0.063
MCCS-EUR	PGS313	PRS-CS	0.62	0.578-0.661	0.673	0.634-0.712	0.000252374	0.053
MCCS-EUR	PGS313	SBayesR	0.62	0.578-0.661	0.666	0.627-0.706	0.00352412	0.046
MCCS-EUR	PGS313	SBayesRC	0.62	0.578-0.661	0.727	0.692-0.762	3.02579e-10	0.107
UKB-SAS	PGS313	PRS-CS_2017	0.58	0.487-0.673	0.687	0.617-0.756	0.00253684	0.107
UKB-SAS	PGS313	SCT	0.58	0.487-0.673	0.659	0.585-0.732	0.0248025	0.079
UKB-SAS	PGS313	LDpred2	0.58	0.487-0.673	0.67	0.59-0.75	0.011592	0.09
UKB-SAS	PGS313	PRS-CS	0.58	0.487-0.673	0.678	0.597-0.76	0.00505013	0.098
UKB-SAS	PGS313	SBayesR	0.58	0.487-0.673	0.657	0.575-0.74	0.0566301	0.077
UKB-SAS	PGS313	SBayesRC	0.58	0.487-0.673	0.693	0.614-0.773	0.00661749	0.113
UKB-AFR	PGS313	PRS-CS_2017	0.57	0.461-0.679	0.648	0.538-0.759	0.0588099	0.078
UKB-AFR	PGS313	SCT	0.57	0.461-0.679	0.626	0.517-0.735	0.315098	0.056
UKB-AFR	PGS313	LDpred2	0.57	0.461-0.679	0.592	0.479-0.705	0.615911	0.022
UKB-AFR	PGS313	PRS-CS	0.57	0.461-0.679	0.598	0.483-0.713	0.571457	0.028
UKB-AFR	PGS313	SBayesR	0.57	0.461-0.679	0.607	0.501-0.713	0.395833	0.037
UKB-AFR	PGS313	SBayesRC	0.57	0.461-0.679	0.605	0.483-0.727	0.546709	0.035
*95% CIs were estimated by using 2,000 stratified bootstrap samples.
*P-values are for comparisons between AUCs were conducted using two-sided DeLong tests for paired ROC curves.
