# Supplementary material for: Performance of different polygenic risk scores for breast cancer risk prediction: in-depth evaluations across large UK and Australian cohorts
Source: Eur J Hum Genet. 2026 Jan 13;34(2):278–87. doi: 10.1038/s41431-025-02003-8 (PMC12858958; doi:10.1038/s41431-025-02003-8)
Supplement: Supplementary file 3 — Supplementary Table 5 [file 41431_2025_2003_MOESM3_ESM.xlsx]

## Sheet: Sheet1
Cohort group	Age-only: Reference	Age+PGS	AUC: Age-only	AUC 95%CI: Age-only	AUC: Age+PGS	AUC 95%CI: Age+PGS	P-value	AUC difference
UKB-EUR	age-only	age+PGS313	0.549	0.539-0.559	0.644	0.634-0.654	3.78669e-91	0.095
UKB-EUR	age-only	age+PRS-CS_2017	0.549	0.539-0.559	0.657	0.647-0.666	1.0715e-108	0.108
UKB-EUR	age-only	age+SCT	0.549	0.539-0.559	0.645	0.635-0.655	3.10876e-92	0.096
UKB-EUR	age-only	age+LDpred2	0.549	0.539-0.559	0.667	0.657-0.676	3.95713e-124	0.118
UKB-EUR	age-only	age+PRS-CS	0.549	0.539-0.559	0.662	0.652-0.672	4.85893e-118	0.113
UKB-EUR	age-only	age+SBayesR	0.549	0.539-0.559	0.667	0.657-0.676	6.1118e-128	0.118
UKB-EUR	age-only	age+SBayesRC	0.549	0.539-0.559	0.644	0.634-0.654	9.42372e-87	0.095
QSkin-EUR	age-only	age+PGS313	0.554	0.511-0.597	0.632	0.592-0.672	3.16847e-05	0.078
QSkin-EUR	age-only	age+PRS-CS_2017	0.554	0.511-0.597	0.675	0.635-0.714	6.64472e-09	0.121
QSkin-EUR	age-only	age+SCT	0.554	0.511-0.597	0.638	0.598-0.679	3.14141e-05	0.084
QSkin-EUR	age-only	age+LDpred2	0.554	0.511-0.597	0.656	0.616-0.696	1.76758e-06	0.102
QSkin-EUR	age-only	age+PRS-CS	0.554	0.511-0.597	0.656	0.616-0.696	7.20999e-07	0.102
QSkin-EUR	age-only	age+SBayesR	0.554	0.511-0.597	0.646	0.607-0.685	5.8252e-06	0.092
QSkin-EUR	age-only	age+SBayesRC	0.554	0.511-0.597	0.645	0.605-0.685	9.87619e-06	0.091
MCCS-EUR	age-only	age+PGS313	0.515	0.472-0.558	0.616	0.575-0.657	0.00013488	0.101
MCCS-EUR	age-only	age+PRS-CS_2017	0.515	0.472-0.558	0.675	0.635-0.714	3.8346e-09	0.16
MCCS-EUR	age-only	age+SCT	0.515	0.472-0.558	0.647	0.609-0.686	2.94571e-07	0.132
MCCS-EUR	age-only	age+LDpred2	0.515	0.472-0.558	0.676	0.636-0.715	8.80614e-10	0.161
MCCS-EUR	age-only	age+PRS-CS	0.515	0.472-0.558	0.663	0.625-0.701	8.79459e-09	0.148
MCCS-EUR	age-only	age+SBayesR	0.515	0.472-0.558	0.66	0.621-0.699	2.02792e-08	0.145
MCCS-EUR	age-only	age+SBayesRC	0.515	0.472-0.558	0.713	0.678-0.748	3.94166e-15	0.198
UKB-SAS	age-only	age+PGS313	0.539	0.459-0.62	0.569	0.483-0.654	0.275348	0.03
UKB-SAS	age-only	age+PRS-CS_2017	0.539	0.459-0.62	0.655	0.575-0.735	7.53345e-05	0.116
UKB-SAS	age-only	age+SCT	0.539	0.459-0.62	0.635	0.559-0.712	0.00100382	0.096
UKB-SAS	age-only	age+LDpred2	0.539	0.459-0.62	0.642	0.558-0.727	0.00143587	0.103
UKB-SAS	age-only	age+PRS-CS	0.539	0.459-0.62	0.653	0.569-0.737	0.000491618	0.114
UKB-SAS	age-only	age+SBayesR	0.539	0.459-0.62	0.639	0.556-0.723	0.00248543	0.1
UKB-SAS	age-only	age+SBayesRC	0.539	0.459-0.62	0.647	0.564-0.731	0.000155191	0.108
UKB-AFR	age-only	age+PGS313	0.532	0.43-0.633	0.596	0.49-0.702	0.122466	0.064
UKB-AFR	age-only	age+PRS-CS_2017	0.532	0.43-0.633	0.625	0.523-0.728	0.036399	0.093
UKB-AFR	age-only	age+SCT	0.532	0.43-0.633	0.621	0.526-0.716	0.020091	0.089
UKB-AFR	age-only	age+LDpred2	0.532	0.43-0.633	0.59	0.488-0.691	0.116292	0.058
UKB-AFR	age-only	age+PRS-CS	0.532	0.43-0.633	0.592	0.489-0.695	0.126581	0.06
UKB-AFR	age-only	age+SBayesR	0.532	0.43-0.633	0.611	0.514-0.707	0.0263783	0.079
UKB-AFR	age-only	age+SBayesRC	0.532	0.43-0.633	0.585	0.485-0.685	0.182462	0.053
*95% CIs were estimated by using 2,000 stratified bootstrap samples.
*P-values are for comparisons between AUCs were conducted using two-sided DeLong tests for paired ROC curves.
