# Supplementary material for: Performance of different polygenic risk scores for breast cancer risk prediction: in-depth evaluations across large UK and Australian cohorts
Source: Eur J Hum Genet. 2026 Jan 13;34(2):278–87. doi: 10.1038/s41431-025-02003-8 (PMC12858958; doi:10.1038/s41431-025-02003-8)
Supplement: Supplementary file 4 — Supplementary Table 6 [file 41431_2025_2003_MOESM4_ESM.xlsx]

## Sheet: Sheet1
Cohort group	Age+PGS: Reference	Age+genome-wide PGS	AUC: Age+PGS313	AUC 95%CI: Age+PGS313	AUC: Age+genome-wide PGS	AUC 95%CI: Age+genome-wide PGS	P-value	AUC difference
UKB-EUR	age+PGS313	age+LDpred2	0.644	0.634-0.654	0.667	0.657-0.676	2.77168e-11	0.023
QSkin-EUR	age+PGS313	age+LDpred2	0.632	0.592-0.672	0.656	0.616-0.696	0.134524	0.024
MCCS-EUR	age+PGS313	age+LDpred2	0.616	0.575-0.657	0.676	0.636-0.715	8.36485e-05	0.06
UKB-SAS	age+PGS313	age+LDpred2	0.569	0.483-0.654	0.642	0.558-0.727	0.00207466	0.073
UKB-AFR	age+PGS313	age+LDpred2	0.596	0.49-0.702	0.59	0.488-0.691	0.836554	-0.006
UKB-EUR	age+PGS313	age+PRS-CS	0.644	0.634-0.654	0.662	0.652-0.672	3.46382e-08	0.018
QSkin-EUR	age+PGS313	age+PRS-CS	0.632	0.592-0.672	0.656	0.616-0.696	0.142982	0.024
MCCS-EUR	age+PGS313	age+PRS-CS	0.616	0.575-0.657	0.663	0.625-0.701	0.00228008	0.047
UKB-SAS	age+PGS313	age+PRS-CS	0.569	0.483-0.654	0.653	0.569-0.737	0.000449874	0.084
UKB-AFR	age+PGS313	age+PRS-CS	0.596	0.49-0.702	0.592	0.489-0.695	0.901702	-0.004
UKB-EUR	age+PGS313	age+PRS-CS_2017	0.644	0.634-0.654	0.657	0.647-0.666	0.000176557	0.013
QSkin-EUR	age+PGS313	age+PRS-CS_2017	0.632	0.592-0.672	0.675	0.635-0.714	0.0104145	0.043
MCCS-EUR	age+PGS313	age+PRS-CS_2017	0.616	0.575-0.657	0.675	0.635-0.714	0.000493963	0.059
UKB-SAS	age+PGS313	age+PRS-CS_2017	0.569	0.483-0.654	0.655	0.575-0.735	0.000195027	0.086
UKB-AFR	age+PGS313	age+PRS-CS_2017	0.596	0.49-0.702	0.625	0.523-0.728	0.210684	0.029
UKB-EUR	age+PGS313	age+SBayesR	0.644	0.634-0.654	0.667	0.657-0.676	7.37798e-12	0.023
QSkin-EUR	age+PGS313	age+SBayesR	0.632	0.592-0.672	0.646	0.607-0.685	0.36648	0.014
MCCS-EUR	age+PGS313	age+SBayesR	0.616	0.575-0.657	0.66	0.621-0.699	0.00821874	0.044
UKB-SAS	age+PGS313	age+SBayesR	0.569	0.483-0.654	0.639	0.556-0.723	0.0103764	0.07
UKB-AFR	age+PGS313	age+SBayesR	0.596	0.49-0.702	0.611	0.514-0.707	0.576009	0.015
UKB-EUR	age+PGS313	age+SBayesRC	0.644	0.634-0.654	0.644	0.634-0.654	0.938427	0
QSkin-EUR	age+PGS313	age+SBayesRC	0.632	0.592-0.672	0.645	0.605-0.685	0.472518	0.013
MCCS-EUR	age+PGS313	age+SBayesRC	0.616	0.575-0.657	0.713	0.678-0.748	4.80953e-08	0.097
UKB-SAS	age+PGS313	age+SBayesRC	0.569	0.483-0.654	0.647	0.564-0.731	0.00425668	0.078
UKB-AFR	age+PGS313	age+SBayesRC	0.596	0.49-0.702	0.585	0.485-0.685	0.780368	-0.011
UKB-EUR	age+PGS313	age+SCT	0.644	0.634-0.654	0.645	0.635-0.655	0.820545	0.001
QSkin-EUR	age+PGS313	age+SCT	0.632	0.592-0.672	0.638	0.598-0.679	0.694082	0.006
MCCS-EUR	age+PGS313	age+SCT	0.616	0.575-0.657	0.647	0.609-0.686	0.0520421	0.031
UKB-SAS	age+PGS313	age+SCT	0.569	0.483-0.654	0.635	0.559-0.712	0.000905082	0.066
UKB-AFR	age+PGS313	age+SCT	0.596	0.49-0.702	0.621	0.526-0.716	0.497545	0.025
*95% CIs were estimated by using 2,000 stratified bootstrap samples.
*P-values are for comparisons between AUCs were conducted using two-sided DeLong tests for paired ROC curves.
